# Supplementary material for: JMJD1C Regulates Megakaryopoiesis in In Vitro Models through the Actin Network
Source: Cells. 2022 Nov 18;11(22):3660. doi: 10.3390/cells11223660 (PMC9688414; doi:10.3390/cells11223660)
Supplement: Supplementary file 1 [file cells-11-03660-s001.zip]

Archive with 1 entries (1 files):
- cells-2020795-supplementary.pdf
